# Supplementary material for: Reduced polymorphism of Plasmodium vivax early transcribed membrane protein (PvETRAMP) 11.2
Source: Parasit Vectors. 2023 Jul 17;16:238. doi: 10.1186/s13071-023-05851-9 (PMC10353105; doi:10.1186/s13071-023-05851-9)
Supplement: Supplementary file 1 — Additional file 1. List of P. vivax samples retrieved from Plasmo DB with their IDs. [file 13071_2023_5851_MOESM1_ESM.xlsx]

## Sheet: Foglio1
Additional file 1. List of P. vivax samples retrieved from Plasmo DB
Isolate ID	country
#Isolate=China_LZCH-13	China
#Isolate=China_LZCH-20	China
#Isolate=China_LZCH-4	China
#Isolate=China_NB-13-1	China
#Isolate=China_NB-15	China
#Isolate=China_NB-16	China
#Isolate=China_NB-17	China
PVNB43+	China
PVNB48+	China
PVNB45+	China
#Isolate=Columbia_30101099036	Colombia
#Isolate=Columbia_30101099040	Colombia
#Isolate=Columbia_30102100437	Colombia
#Isolate=Columbia_30102100438-A	Colombia
#Isolate=Columbia_30102100438-B	Colombia
#Isolate=Columbia_30102100439	Colombia
#Isolate=Columbia_30102100440	Colombia
#Isolate=Columbia_30102100441-A	Colombia
#Isolate=Columbia_30102100441-B	Colombia
#Isolate=Columbia_30102100445	Colombia
#Isolate=Columbia_30102100446	Colombia
#Isolate=Columbia_30102100448	Colombia
#Isolate=Columbia_30102100485	Colombia
#Isolate=Columbia_30102100486	Colombia
#Isolate=Columbia_30102100488	Colombia
#Isolate=Columbia_30102100489	Colombia
#Isolate=Columbia_30102100490	Colombia
#Isolate=Columbia_30102100491	Colombia
#Isolate=Columbia_30102100504	Colombia
#Isolate=Columbia_30103103280	Colombia
#Isolate=Columbia_30111110015	Colombia
#Isolate=Columbia_30111110020	Colombia
#Isolate=Columbia_30111110026	Colombia
#Isolate=Mexico_1086-A	Mexico
#Isolate=Mexico_118-A	Mexico
#Isolate=Mexico_161-04	Mexico
#Isolate=Mexico_165-A	Mexico
#Isolate=Mexico_203-04	Mexico
#Isolate=Mexico_21-A	Mexico
#Isolate=Mexico_267-A	Mexico
#Isolate=Mexico_32-E-03	Mexico
#Isolate=Mexico_330-A	Mexico
#Isolate=Mexico_55-03	Mexico
#Isolate=Mexico_566-A	Mexico
#Isolate=Mexico_63-08	Mexico
#Isolate=Mexico_760-A	Mexico
#Isolate=Mexico_938-A	Mexico
#Isolate=Mexico_980-A	Mexico
#Isolate=PNG58	Papua New Guinea
#Isolate=PNG72	Papua New Guinea
#Isolate=PVRVL1997	Papua New Guinea
#Isolate=XUC014	Papua New Guinea
#Isolate=Peru07	Peru
#Isolate=Peru08	Peru
#Isolate=Peru00622	Peru
#Isolate=Peru00692	Peru
#Isolate=Peru00699	Peru
#Isolate=Peru2025	Peru
#Isolate=Peru257	Peru
#Isolate=Peru259	Peru
#Isolate=Peru260	Peru
#Isolate=Peru262	Peru
#Isolate=Peru3043_D0	Peru
#Isolate=Peru3133	Peru
#Isolate=Peru3136	Peru
#Isolate=Peru3270_D43	Peru
#Isolate=Peru4023	Peru
#Isolate=Peru852	Peru
#Isolate=Peru858	Peru
#Isolate=Peru872	Peru
#Isolate=Peru99622	Peru
#Isolate=ST02	Peru
#Isolate=DTS0721	Peru
#Isolate=DTS0791	Peru
#Isolate=DTS0830	Peru
#Isolate=DTS0839	Peru
#Isolate=Peru06	Peru
#Isolate=Peru1008	Peru
#Isolate=Thailand_VKBT-71	Thailand
#Isolate=Thailand_VKBT-72	Thailand
#Isolate=Thailand_VKBT-94	Thailand
#Isolate=Thailand_VKBT-95	Thailand
#Isolate=Thailand_VKBT-98	Thailand
#Isolate=Thailand_VKBT-99	Thailand
#Isolate=Thailand_VKBT-101	Thailand
#Isolate=Thailand_VKBT-106	Thailand
#Isolate=Thailand_VKBT-100	Thailand
#Isolate=Thailand_VKTS-36	Thailand
#Isolate=Thailand_VKTS-37	Thailand
#Isolate=Thailand_VKTS-39	Thailand
#Isolate=Thailand_VKTS-45	Thailand
#Isolate=Thailand_VKTS-52	Thailand
#Isolate=PvLZCH1436	Myanmar
#Isolate=PvLZCH1447	Myanmar
#Isolate=PvLZCH1474	Myanmar
#Isolate=PvLZCH1476	Myanmar
#Isolate=PvLZCH1592	Myanmar
#Isolate=PvLZCH1597	Myanmar
#Isolate=PvLZCH1599	Myanmar
#Isolate=PvLZCH1708	Myanmar
#Isolate=PvLZCH1720	Myanmar
#Isolate=PvLZCH1751	Myanmar
#Isolate=PvLZCH1824	Myanmar
#Isolate=PvLZCH1886	Myanmar
Chesson
Mauritania I
Belem
IQ07
India VII
Brazil I
PVP01
Cambodia: C127, C15, C8.
Madagascar: M08, M15, M19.
