# Supplementary material for: Reduced polymorphism of Plasmodium vivax early transcribed membrane protein (PvETRAMP) 11.2
Source: Parasit Vectors. 2023 Jul 17;16:238. doi: 10.1186/s13071-023-05851-9 (PMC10353105; doi:10.1186/s13071-023-05851-9)
Supplement: Supplementary file 4 — Additional file 4: Table S2. Amino acid sequence polymorphisms in P. vivax ETRAMP11.2 protein worldwide. [file 13071_2023_5851_MOESM4_ESM.xlsx]

## Sheet: Foglio1
	Additional file 4: Table S2.
	Amino acid sequence polymorphisms of P. vivax ETRAMP11.2
A
		Population		amino acid site number			%
				90	107	109
		Sal I		K	S	I
		Brazil		.	.	.	72.1
				.	I	S	13.2
				R	I	S	7.4
				R	I	G	5.9
				R	.	.	1.4
		Peru		.	.	.	30.6
				.	I	S	58.3
				R	.	S	8.3
				.	.	S	2.8
		Peru_PDB		.	.	.	15.5
				.	I	S	61.5
				R	I	S	11.5
				R	I	G	3.8
				R	.	.	7.7
		Colombia		.	.	.	13.1
				.	I	S	65.2
				R	I	S	21.7
		Mexico		.	.	.	66.7
				.	I	S	33.3
		China		R	I	S	80.0
				.	.	S	10.0
				R	.	.	10.0
		Myanmar		.	I	S	8.3
				R	I	S	75.0
				.	.	S	16.7
		Papua New Guinea		R	.	S	25.0
				R	I	S	75.0
		Thailand		R	I	S	100.0
B
		Strains/field samples		amino acid site number
				90	107	109
		Sal I		K	S	I
		IndiaVII		.	.	.
		Mauritania		R	.	S
		Belem, PVP01, Chesson, C08, C15, C127		R	I	S
		Brazil I, IQ07, M08, M15, M19		.	I	S
